# Supplementary material for: Genetic Diversity and Environmental Adaptation Signatures of the Great Seahorse (Hippocampus kelloggi) in the Coastal Regions of the Indo-Pacific as Revealed by Whole-Genome Re-Sequencing
Source: Int J Mol Sci. 2025 Feb 6;26(3):1387. doi: 10.3390/ijms26031387 (PMC11818898; doi:10.3390/ijms26031387)
Supplement: Supplementary file 1 [file ijms-26-01387-s001.zip › Supplementary Table S1.xlsx]

## Sheet: Table S1
Table S1. Sequencing quality evaluation of analysis samples in H. kelloggi
Sample	Clean reads	Clean base (G)	Q20(%)	Q30(%)	GC(%)	Mapped(%)	Average sequencing depth(×)
RS-1	88729150	13.17	97.15	91.97	45.56	0.868	20.79
RS-2	77901778	11.56	97.28	92.36	44.27	0.9268	19.54
RS-3	84281816	12.53	96.97	91.46	44.35	0.9716	22.28
RS-4	129459738	19.24	97.38	92.18	44.41	0.9734	34.32
RS-5	72285696	10.75	97.26	92.37	44.45	0.9743	19.19
RS-6	70382044	10.46	96.88	91.2	44.53	0.9853	18.9
RS-7	70903278	10.53	97.04	91.68	44.51	0.9911	19.13
RS-8	81394712	12.04	97.27	92.31	44.54	0.9812	21.58
RS-9	72008218	10.72	97.07	91.73	44.7	0.981	19.29
RS-10	75156802	11.17	96.42	89.98	44.44	0.9736	19.89
RS-11	72713938	10.83	97.02	90.46	43.98	0.9945	19.82
RS-12	86519330	12.83	97.09	91.86	44.77	0.974	22.84
RS-13	74604030	11.05	97.05	91.69	44.8	0.9798	19.82
RS-14	112209894	16.7	96.99	91.34	44.47	0.993	30.45
RS-15	67453884	10.03	97.04	91.65	44.51	0.9705	17.81
RS-16	94813824	14.08	97.25	92.07	44.78	0.9911	25.61
RS-17	68270528	10.16	96.92	91.3	44.04	0.9945	18.54
RS-18	71062018	10.56	97.01	91.56	44.85	0.9987	19.36
RS-19	121381432	18.07	96.56	90.16	44.42	0.9857	32.7
RS-20	88103344	13.05	97.39	92.68	44.75	0.99	23.66
RS-21	89249338	13.28	97.28	91.38	44.35	0.9893	24.14
RS-22	76183184	11.32	97.41	91.86	44.64	0.9889	20.56
RS-23	99002830	14.67	97.61	92.47	44.57	0.971	26.06
RS-24	81889844	12.14	97.71	92.8	44.33	0.9912	22.06
RS-25	96589752	14.33	97.38	91.71	44.79	0.996	26.24
RS-26	97726086	14.55	96.84	90.23	44.25	0.987	26.4
RS-27	86046546	12.78	97.45	91.9	44.56	0.9872	23.16
RS-28	73982556	10.99	97.24	91.21	44.66	0.9865	19.9
RS-29	88806354	13.22	97.14	90.86	44.61	0.9906	24.09
RS-30	77707622	11.56	97.23	91.18	44.34	0.9893	21.03
AS-1	76105834	11.32	95.95	88.96	44.81	0.9613	19.92
AS-2	74659106	11.11	97.15	92.02	44.73	0.9817	19.99
AS-3	84975234	12.48	97.94	94.06	45.21	0.9914	22.56
AS-4	90230900	13.39	97.41	92.59	44.72	0.9318	22.73
AS-5	96147382	14.22	97.6	93.15	44.97	0.9163	23.64
AS-6	87112648	12.91	97.44	92.68	44.64	0.9946	23.51
AS-7	82917936	12.31	97.32	92.32	44.28	0.9936	22.43
AS-8	80380120	11.92	97.56	93.03	44.58	0.9893	21.61
AS-9	89017630	13.26	97.4	92.55	44.02	0.9817	23.9
AS-10	93432724	13.9	97.49	92.84	44.04	0.9458	24.06
AS-11	79021078	11.74	97.05	91.56	44.36	0.9938	21.39
AS-12	84288284	12.55	97.29	92.27	44.48	0.9943	22.94
AS-13	82875964	12.33	97.43	92.78	44.14	0.9923	22.47
SCS-1	85121384	12.7	96.6	89.46	44.16	0.9645	22.6
SCS-2	147064240	21.68	97.83	93.38	44.67	0.9978	39.75
SCS-3	103521232	15.41	97.22	91.38	44.34	0.9985	28.41
SCS-4	127994598	18.93	97.67	92.91	45.06	0.9991	34.81
SCS-5	79782622	11.85	97.02	91.57	44.47	0.9029	19.59
SCS-6	80339094	11.93	97.1	91.78	44.54	0.9899	21.7
SCS-7	79748390	11.86	97.39	92.56	44.09	0.9832	21.46
SCS-8	97202176	14.32	97.7	93.42	44.7	0.9963	26.11
SCS-9	91793524	13.61	97.43	92.66	44.2	0.9949	24.89
SCS-10	79716644	11.82	97.18	92.14	44.72	0.9588	20.7
SCS-11	123969828	18.45	97.32	92.05	44.26	0.9619	32.65
SCS-12	89024550	13.24	97.32	92.34	43.91	0.9839	23.97
SCS-13	83529452	12.38	97.11	91.73	44.21	0.9869	22.45
